# Supplementary material for: The Role of γδ T-Lymphocytes in Glioblastoma: Current Trends and Future Directions
Source: Cancers (Basel). 2023 Dec 10;15(24):5784. doi: 10.3390/cancers15245784 (PMC10741533; doi:10.3390/cancers15245784)
Supplement: Supplementary file 1 [file cancers-15-05784-s001.zip]

Archive with 1 entries (1 files):
- cancers-2722175-supplementary.pdf
